# Supplementary material for: Severe co-infection caused by difficult-to-diagnose hypermucoviscous Klebsiella pneumoniae K1-ST82 in a patient with COVID-19: a case report
Source: BMC Infect Dis. 2024 Oct 28;24:1215. doi: 10.1186/s12879-024-10092-x (PMC11520518; doi:10.1186/s12879-024-10092-x)
Supplement: Supplementary file 1 — Supplementary Material 1: Supplemental Table S1: Biochemical characterization of the K. pneumoniae strain JARB-RN-0063 using bioMérieux ID 32 E identification system. The result was interpreted with the APIWEB™ identification database version 4.0 (https://apiweb.biomerieux.com/) [file 12879_2024_10092_MOESM1_ESM.xlsx]

## Sheet: Supplemental Table S1
Identification system	L-Ornithine (ODC)	L-Arginine (ADH)	L-Lysine (LDC)	Urease (URE)	L-Arabitol (LARL)	Galacturonic acid (GAT)	Potassium 5-ketogluconate (5KG)	5-Bromo-3-indoxyl-nonanoate (LIP)	Sodium pyruvate (RP)	4-Nitrophenyl-β- Dglucopyranoside (βGLU)	D-Mannito (MAN)	D-Maltose (MAL)	Adonitol (ADO)	Palatinose (PLE)	4-Nitrophenyl-β- Dglucuronide (βGUR)	Sodium malonate (MNT)	L-Tryptophan (IND)	5-Bromo-4-chloro-3- indolyl-N-acetyl-β-Dglucosaminide (βNAG)	4-Nitrophenyl-β- Dgalactopyranoside (βGAL)	D-Glucose (GLU)	D-Saccharose (SAC)	L-Arabinose (LARA)	D-Arabitol (DARL)	4-Nitrophenyl-α- Dglucopyranoside (αGLU)	4-Nitrophenyl-α-Dgalactopyranoside (αGAL)	D-Trehalose (TRE)	L-Rhamnose (RHA)	Inositol (INO)	D-Cellobiose (CEL)	D-Sorbitol (SOR)	4-Nitrophenyl-α-Dmaltopyranoside (αMAL)	L-Aspartic acid 4- nitroanilide (AspA)	Quality of identification※	Candidate bacterial species (Probability, T value)※
ID 32 E (bioMérieux)	Negative	Negative	Positive	Negative	Negative	Positive	Negative	Negative	Negative	Positive	Positive	Positive	Positive	Positive	Negative	Positive	Negative	Negative	Positive	Positive	Positive	Positive	Positive	Negative	Positive	Positive	Positive	Positive	Positive	Positive	Negative	Negative	low discrimination	Klebsiella pneumoniae (69.4%, 0.83), Raoultella terrigena (26.5%, 0.79), Klebsiella aerogenes (3.9%, 0.65)
※The result was interpreted with the bioMérieux APIWEBTM identification database version 4.0 (https://apiweb.biomerieux.com/).
