# Supplementary material for: Severe co-infection caused by difficult-to-diagnose hypermucoviscous Klebsiella pneumoniae K1-ST82 in a patient with COVID-19: a case report
Source: BMC Infect Dis. 2024 Oct 28;24:1215. doi: 10.1186/s12879-024-10092-x (PMC11520518; doi:10.1186/s12879-024-10092-x)
Supplement: Supplementary file 2 — Supplementary Material 2: Supplemental Table S2: Comparison of genetic characteristics between the K. pneumoniae strain JARB-RN-0063 (this study) and four K1-ST82 strains (KP17009AIH, KP18003AIH, KP18062AIH, and KP19008AIH) previously reported in Japan [9] [file 12879_2024_10092_MOESM2_ESM.xlsx]

## Sheet: Supplemental Table S2
Strain	Year	Infection	Country	NCBI Sequence Read Archive number	Serotype	Sequence type	String test	Kleborate virulence score	rmpA (regulator of mucoid phenotype)	rmpA2 (regulator of mucoid phenotype)	iuc (Aerobactin)	iro (Salmochelin)	clb (Colibactin)	ybt (Yersiniabactin)	blaSHV (penicillinase)	lacZ (lactose system)	lacI (lactose system)	ureE (urease accessory protein)
JARB-RN-0063	2022	Bacteremia	Japan	DRA017508	K1	ST82	+	3	+	-	+	+	-	-	Deficiency	Partial deficiency	Partial deficiency	Frameshift mutation
KP17009AIH※	2017	Ovarian abscess	Japan	DRR280991	K1	ST82	+	3	+	-	+	+	-	-	Deficiency	Partial deficiency	Partial deficiency	Frameshift mutation
KP18003AIH※	2018	Bacteremia, Pneumonia, Empyema	Japan	DRR281010	K1	ST82	+	3	+	-	+	+	-	-	Deficiency	Partial deficiency	Partial deficiency	Frameshift mutation
KP18062AIH※	2018	Bacteremia, Lung abscess	Japan	DRR281068	K1	ST82	+	3	+	-	+	+	-	-	Deficiency	Partial deficiency	Partial deficiency	Frameshift mutation
KP19008AIH※	2019	Bacteremia, Pneumonia, lung abscess	Japan	DRR281093	K1	ST82	+	3	+	-	+	+	-	-	Deficiency	Partial deficiency	Partial deficiency	Frameshift mutation
+, Positive; -, Negative
※The strains have been reported previously [9].
